# Supplementary material for: Dietary Quality during Pregnancy and Congenital Heart Defects
Source: Nutrients. 2022 Sep 4;14(17):3654. doi: 10.3390/nu14173654 (PMC9460731; doi:10.3390/nu14173654)
Supplement: Supplementary file 1 [file nutrients-14-03654-s001.zip]

Archive with 1 entries (1 files):
- nutrients-1853036-supplementary.pdf
